# Supplementary material for: Effect of Serendipity in an Encounter on Purchase Intention of Unexpected Products
Source: Front Psychol. 2022 Mar 31;13:848907. doi: 10.3389/fpsyg.2022.848907 (PMC9008453; doi:10.3389/fpsyg.2022.848907)
Supplement: Supplementary file 2 [file Data_Sheet_2.xlsx]

## Sheet: 实验二数据终0130
Data of Study 2
1personal choice 2serendipity	feelings of serendipity	serendipity1	serendipity2	serendipity3	purchase	pur1	pur2	pur3	perceived risk	risk1	risk2	risk3	expectation	gender	age	educational level	monthly salary level
1	4.66667	4	6	4	5.66667	6	5	6	2.33333	3	1	3	6	2	2	3	4
1	2	2	2	2	5.66667	6	5	6	1.66667	2	2	1	6	1	2	3	1
1	5	3	6	6	6.33333	6	7	6	2	3	2	1	7	2	2	3	2
1	4.33333	4	4	5	5.66667	5	6	6	1.66667	2	2	1	6	1	2	3	3
1	1	1	1	1	7	7	7	7	1	1	1	1	7	2	3	3	4
1	3.33333	3	4	3	6	6	5	7	2.33333	3	1	3	6	1	3	4	5
1	1.33333	2	1	1	6	6	5	7	1.33333	2	1	1	6	2	3	3	4
1	2.66667	2	2	4	6	7	6	5	3	2	4	3	6	2	3	3	5
1	5.33333	5	6	5	6	5	6	7	5.33333	5	5	6	7	2	4	3	4
1	1.66667	2	1	2	6.66667	7	6	7	1.66667	2	1	2	6	2	2	3	3
1	2.33333	3	2	2	5.33333	6	5	5	2.66667	3	2	3	5	1	3	3	4
1	4.33333	4	5	4	5.66667	6	5	6	4.33333	4	4	5	7	2	3	1	3
1	4.33333	4	5	4	5.66667	6	6	5	3.66667	5	3	3	6	1	3	4	5
1	5	4	6	5	6	6	5	7	3.33333	3	3	4	6	2	3	4	5
1	5	5	5	5	6.66667	6	7	7	1	1	1	1	7	1	2	3	4
1	2.66667	3	3	2	5.66667	6	5	6	3.33333	3	3	4	5	2	2	3	3
1	4.66667	5	4	5	6.66667	7	7	6	1.66667	2	1	2	6	2	2	5	5
1	3	3	3	3	6.33333	6	6	7	2.66667	3	2	3	5	2	2	3	1
1	1	1	1	1	7	7	7	7	1	1	1	1	7	1	2	2	4
1	4.66667	5	5	4	4.33333	6	4	3	4.33333	5	4	4	6	1	1	1	1
1	2.66667	3	3	2	6.33333	6	7	6	5.33333	5	5	6	7	2	3	2	4
1	4.33333	4	5	4	4.66667	5	4	5	3	3	3	3	5	1	2	3	3
1	4.33333	6	4	3	4	3	4	5	3.66667	5	3	3	2	1	4	5	5
1	4	4	4	4	5.33333	5	5	6	3	3	3	3	5	2	3	3	5
1	4	4	4	4	5.33333	6	5	5	4	4	3	5	5	2	1	3	1
1	3.33333	3	3	4	5.66667	5	6	6	2	2	2	2	4	2	1	3	2
1	3	3	3	3	5.66667	6	5	6	2.66667	3	2	3	5	1	3	3	5
1	5	6	5	4	5.33333	6	6	4	3.33333	6	2	2	6	2	1	3	2
1	5	5	5	5	5.66667	6	6	5	3	5	2	2	6	2	1	3	1
1	3	3	3	3	5.66667	5	6	6	3	3	3	3	5	2	4	3	5
1	4.66667	4	5	5	5	5	5	5	1.66667	1	2	2	6	2	2	4	1
1	4.33333	3	5	5	6	6	6	6	4	6	3	3	5	2	4	3	3
1	2	2	2	2	6.66667	7	6	7	4	4	3	5	6	2	3	3	3
1	4	4	4	4	5.33333	5	6	5	3.33333	4	3	3	5	2	2	3	1
1	4	4	4	4	7	7	7	7	4	4	4	4	7	2	1	3	1
1	4.33333	4	5	4	5.66667	6	6	5	4.66667	5	4	5	6	2	1	3	1
1	3.66667	3	4	4	6.66667	7	7	6	2.33333	3	2	2	5	2	2	3	3
1	2.66667	2	3	3	3	3	3	3	2	2	2	2	3	2	2	3	4
1	3.66667	4	4	3	6	6	6	6	2	2	2	2	5	2	4	3	5
1	2.66667	1	4	3	6.66667	7	7	6	1	1	1	1	6	2	4	3	5
1	2.33333	2	3	2	6	6	6	6	2.33333	2	2	3	5	1	3	3	4
1	3.66667	4	4	3	6.33333	6	6	7	1.66667	2	1	2	7	2	3	3	4
1	1.33333	1	1	2	6.33333	6	7	6	1.33333	1	2	1	5	2	5	1	3
1	4	4	3	5	6.66667	7	6	7	5.66667	7	4	6	6	2	1	3	1
1	2.33333	2	3	2	5	5	6	4	2.33333	3	1	3	4	2	4	3	5
1	4.66667	4	6	4	5.66667	6	5	6	3.66667	4	3	4	6	2	2	3	2
1	2	1	3	2	6.33333	7	5	7	3	4	3	2	6	2	4	3	4
1	2.66667	2	3	3	3.66667	4	3	4	3	3	3	3	5	2	2	3	3
1	5	6	4	5	4.33333	5	4	4	3.66667	3	5	3	5	1	5	1	3
1	3	4	3	2	6	6	6	6	1.66667	2	2	1	6	1	4	3	3
1	4.33333	4	5	4	6	6	6	6	3	3	3	3	6	2	3	3	3
1	3.33333	2	4	4	7	7	7	7	2.66667	3	2	3	6	2	2	3	3
1	4	4	5	3	6	6	6	6	2.66667	3	3	2	6	1	2	3	3
1	2.66667	2	3	3	6.66667	7	6	7	1.33333	2	1	1	7	2	3	3	5
1	3.33333	3	4	3	5.66667	6	5	6	5.33333	5	6	5	5	2	5	2	4
1	3	3	3	3	5	5	5	5	3.66667	3	4	4	4	2	2	2	2
1	4.33333	3	6	4	6.33333	6	7	6	3.66667	4	3	4	6	1	3	3	4
1	3	3	3	3	3	3	3	3	3	3	3	3	3	2	5	1	2
1	1.33333	1	2	1	6.66667	7	6	7	1.33333	1	1	2	2	2	2	3	5
1	4.66667	4	5	5	4.66667	5	4	5	3.66667	3	4	4	5	1	5	3	5
1	3	3	3	3	4.66667	5	5	4	3.33333	3	4	3	5	2	5	2	3
1	3	2	5	2	6	7	5	6	2	2	2	2	6	2	3	3	5
1	2	3	1	2	5.66667	6	5	6	2.33333	2	3	2	5	2	1	3	2
1	4.66667	4	6	4	5.33333	6	5	5	5	5	4	6	7	1	3	3	4
1	1	1	1	1	7	7	7	7	1	1	1	1	7	2	4	3	3
1	4.33333	4	5	4	5.66667	6	5	6	3.33333	3	4	3	5	1	2	3	1
1	4.33333	3	5	5	6.33333	7	5	7	1.66667	2	1	2	6	2	3	3	3
1	3.33333	3	3	4	4.66667	5	4	5	2.33333	2	2	3	5	2	3	3	4
1	4.33333	4	5	4	5.66667	7	4	6	3	2	4	3	3	2	3	2	4
1	3.33333	4	4	2	4.66667	6	4	4	3	2	4	3	4	2	3	3	3
1	4	4	4	4	6.66667	7	7	6	1	1	1	1	5	2	1	3	1
1	1	1	1	1	7	7	7	7	5.66667	6	6	5	7	2	5	1	1
1	2	1	2	3	6.33333	7	6	6	2.33333	3	2	2	6	2	1	3	3
1	4	5	3	4	6.66667	6	7	7	3.33333	5	1	4	6	2	3	3	5
1	3.66667	1	5	5	6.33333	7	7	5	2.33333	2	4	1	7	2	4	3	4
1	3.66667	3	5	3	5.66667	6	6	5	3.33333	3	4	3	6	2	2	3	2
1	3.66667	4	4	3	6.33333	7	6	6	2	2	1	3	6	2	2	3	5
1	4	4	4	4	4	4	4	4	4	4	4	4	4	1	2	3	1
1	3	3	3	3	5	5	5	5	3	3	3	3	5	2	2	4	2
1	1.33333	1	1	2	6	6	6	6	5	5	5	5	5	1	5	5	4
1	2.66667	2	3	3	5.66667	6	6	5	2.66667	3	3	2	4	2	2	3	1
1	2	2	2	2	4	4	4	4	3	5	1	3	4	2	2	4	1
2	5.66667	6	5	6	5.33333	6	5	5	2	2	2	2	6	2	3	3	4
2	5.66667	6	5	6	6	6	7	5	4.33333	4	5	4	6	1	2	3	3
2	4.33333	5	3	5	5	6	4	5	4.66667	5	4	5	4	2	5	1	2
2	5	5	5	5	5	5	5	5	3.33333	4	2	4	5	2	2	2	2
2	4.66667	5	5	4	6	6	6	6	4.66667	5	4	5	6	2	3	2	3
2	6	5	7	6	5.66667	5	7	5	3.33333	3	4	3	6	1	3	3	4
2	6.33333	6	6	7	5.66667	5	6	6	2.66667	3	3	2	6	2	2	4	4
2	6	6	6	6	5.66667	5	6	6	3.66667	4	3	4	5	2	4	3	4
2	6.33333	7	6	6	5.33333	5	7	4	4.33333	3	4	6	6	1	3	3	4
2	6	6	6	6	2	3	2	1	4.33333	5	3	5	2	2	1	3	1
2	4.66667	5	5	4	5.33333	5	5	6	3.33333	4	3	3	5	1	4	1	3
2	6	6	6	6	5.33333	6	5	5	3	4	3	2	5	2	4	3	4
2	6	7	6	5	5.66667	5	6	6	1.66667	1	2	2	6	1	5	1	3
2	6	6	6	6	6	7	4	7	4.66667	4	6	4	7	2	4	3	5
2	6.33333	7	7	5	5.33333	5	5	6	1.66667	2	1	2	5	1	4	3	5
2	5.66667	7	5	5	4.33333	5	4	4	6	6	6	6	4	2	2	3	1
2	5	6	4	5	5.33333	7	5	4	4.33333	6	3	4	5	2	3	3	3
2	5.66667	5	6	6	5.66667	6	5	6	2	2	2	2	6	1	3	3	5
2	6.66667	6	7	7	5.66667	6	6	5	2	2	2	2	6	1	4	3	5
2	6.33333	6	7	6	4.66667	6	4	4	5.33333	6	5	5	4	2	4	3	5
2	5.66667	5	6	6	5.33333	6	6	4	5	6	3	6	6	1	2	4	5
2	5.33333	5	6	5	5	6	4	5	4	3	4	5	6	1	4	3	5
2	6.33333	6	6	7	5.33333	5	6	5	3.33333	3	3	4	6	2	4	3	4
2	5.66667	6	6	5	5.33333	7	5	4	4.66667	5	4	5	6	1	4	3	4
2	7	7	7	7	5.33333	7	4	5	1.33333	2	1	1	6	1	2	3	5
2	6.66667	7	6	7	5.66667	6	5	6	1.66667	2	1	2	7	2	3	3	5
2	6.66667	7	7	6	5.66667	7	5	5	2.66667	3	2	3	6	2	4	3	5
2	5	5	5	5	5.66667	6	5	6	3.66667	4	4	3	5	2	2	3	4
2	5	5	5	5	4.66667	5	5	4	3	3	3	3	5	1	4	4	5
2	5.33333	6	5	5	6.33333	6	7	6	2	2	2	2	6	1	3	3	3
2	5	5	5	5	5.33333	5	6	5	2.66667	3	2	3	6	1	3	3	1
2	6.33333	7	6	6	5.66667	6	6	5	4	3	4	5	7	1	2	3	1
2	6	6	6	6	5	5	5	5	5	5	5	5	5	2	2	4	2
2	4.66667	5	4	5	4.66667	5	4	5	4.33333	4	4	5	5	1	2	3	1
2	5.66667	6	5	6	6	7	5	6	5.33333	5	6	5	5	2	4	3	5
2	6	6	6	6	5.66667	6	6	5	4.33333	5	4	4	5	2	4	3	4
2	6.33333	7	7	5	5.66667	6	7	4	2	3	1	2	6	2	3	2	5
2	6.66667	7	6	7	6.33333	6	7	6	1.66667	2	1	2	6	1	4	3	5
2	4.33333	5	4	4	4.33333	5	3	5	3.33333	4	3	3	5	2	4	3	5
2	4.66667	6	4	4	5.33333	7	5	4	5.33333	6	6	4	6	2	4	3	5
2	6.33333	6	7	6	6.33333	6	6	7	1.66667	2	1	2	6	1	4	2	5
2	5.66667	6	5	6	3.33333	5	3	2	5.33333	5	6	5	6	2	4	2	5
2	6.66667	6	7	7	6.33333	7	7	5	1	1	1	1	6	2	3	2	3
2	6	6	6	6	6.33333	7	6	6	5	5	5	5	6	1	2	2	2
2	5	5	5	5	4.66667	6	4	4	2.66667	3	3	2	5	1	3	4	3
2	5.66667	6	5	6	6.33333	6	7	6	2.66667	2	4	2	5	2	4	3	3
2	6.33333	7	6	6	6.33333	6	6	7	1	1	1	1	6	2	4	4	5
2	6	5	7	6	5.33333	6	4	6	5.33333	6	5	5	5	1	2	2	1
2	5.33333	6	5	5	5.33333	5	6	5	4.33333	4	4	5	6	2	1	3	1
2	5.33333	6	4	6	5.33333	6	5	5	3.33333	6	2	2	6	2	1	3	2
2	6	7	5	6	5.66667	7	6	4	4	7	2	3	7	1	2	4	2
2	5	5	5	5	4.66667	5	5	4	5.33333	6	5	5	6	2	5	1	2
2	6.33333	6	6	7	6.33333	6	7	6	6.33333	6	6	7	5	2	2	2	1
2	6.33333	6	6	7	6.33333	6	7	6	4.33333	4	4	5	6	2	3	3	3
2	5.33333	6	4	6	4.33333	6	2	5	4.66667	5	5	4	5	1	2	4	3
2	5.66667	6	5	6	5.33333	7	5	4	2.66667	3	2	3	6	1	2	3	4
2	5.66667	6	5	6	6	6	7	5	2	2	2	2	6	1	2	1	3
2	6	5	6	7	6	7	5	6	2.33333	3	1	3	6	2	2	3	3
2	5.66667	5	6	6	5	7	4	4	2	2	2	2	6	1	3	3	4
2	6.66667	7	6	7	5.33333	6	6	4	5.66667	5	6	6	5	1	4	2	5
2	5	6	5	4	4.66667	5	3	6	3	4	2	3	5	2	2	3	1
2	6.33333	6	6	7	6.33333	6	7	6	2.66667	3	3	2	6	2	3	3	4
2	5	5	5	5	5	6	5	4	4	4	4	4	6	2	2	3	4
2	5.66667	6	6	5	5	6	5	4	3.33333	3	4	3	5	2	1	3	2
2	6.33333	6	7	6	5.66667	6	5	6	2.33333	3	3	1	5	2	4	1	5
2	6.33333	6	7	6	6.66667	7	7	6	3.33333	4	3	3	7	1	4	2	3
2	6	7	6	5	6.66667	7	7	6	1.33333	2	1	1	7	1	2	2	4
2	5.66667	6	5	6	5.33333	6	5	5	4	3	4	5	6	2	2	4	4
2	4	4	5	3	4.66667	5	5	4	3.33333	3	3	4	5	1	2	3	2
2	7	7	7	7	6.66667	7	6	7	1.66667	2	2	1	7	1	5	3	5
2	4.66667	4	5	5	4	6	3	3	3.66667	5	3	3	5	1	4	4	5
2	5	5	5	5	5.66667	6	7	4	2.33333	2	2	3	6	1	2	3	1
2	5.33333	6	5	5	4.66667	5	5	4	5.66667	6	5	6	4	2	3	3	3
2	6.33333	6	7	6	5.33333	7	7	2	5	5	5	5	2	2	2	3	4
2	6.66667	7	6	7	6.33333	6	6	7	1.33333	1	2	1	5	2	3	2	3
2	5	5	5	5	4.66667	5	5	4	2.66667	2	3	3	4	2	2	3	2
2	5.66667	6	5	6	6.33333	6	7	6	2	3	1	2	6	2	1	3	3
2	5	5	5	5	6	7	6	5	3.33333	6	2	2	6	2	1	3	2
2	6	7	4	7	5.66667	6	6	5	5.33333	6	4	6	5	2	1	3	1
2	4.66667	5	5	4	2.66667	3	2	3	4.33333	4	5	4	5	2	1	3	1
2	6.33333	6	6	7	5.33333	6	5	5	6	6	6	6	6	2	2	4	1
2	4.33333	5	4	4	4.33333	5	4	4	4.66667	5	4	5	5	2	2	4	1
